# Supplementary material for: Factor Structures in the Depressive Symptoms Domains in the 9Q for Northern Thai Adults and Their Association with Chronic Diseases
Source: Behav Sci (Basel). 2024 Jul 7;14(7):577. doi: 10.3390/bs14070577 (PMC11274117; doi:10.3390/bs14070577)
Supplement: Supplementary file 1 [file behavsci-14-00577-s001.zip]

Archive with 1 entries (1 files):
- behavsci-2963406-supplementary.pdf
